# Supplementary material for: Public investments in the clinical development of bedaquiline
Source: PLoS One. 2020 Sep 18;15(9):e0239118. doi: 10.1371/journal.pone.0239118 (PMC7500616; doi:10.1371/journal.pone.0239118)
Supplement: S2 File — (XLSX) [file pone.0239118.s002.xlsx]

## Sheet: Public sector expenditures
		ASSUMPTION DROP-DOWNS:	LMIC trial cost reduction 40%	Yes	Proportional attribution to bdq	Yes
																			Assumed trial expenses allocated by year (USD)
NCT Number	Title	Other IDs	Organisation(s)	Phase	% ascribed to bdq (see appendix for rationale)	Cost (estimate)	–40% for LMIC clinical trial costs	Low estimate	High estimate	Likelihood of success	Risk-adjusted cost	Notes	Sertkaya estimate used? (1 = yes)	Study start date	Study end date	Study start year	Study end year		2003	2004	2005	2006	2007	2008	2009	2010	2011	2012	2013	2014	2015	2016	2017	2018	2019	2020	2021	2022	2023	2024	2025
NCT00992069	Safety, Tolerability, and Effect of TMC207 and Efavirenz in Healthy Volunteers	ACTG 5267	National Institute of Allergy and Infectious Diseases (NIAID)	Phase 1	1	371543	222926	371543	371543	0.67	554542	Cost reported by PI	0	2009-12-01	2010-12-01	2009	2010		0	0	0	0	0	0	185772	185772	0	0	0	0	0	0	0	0	0	0	0	0	0	0	0
NCT01215110	Evaluation of Early Bactericidal Activity in Pulmonary Tuberculosis (TMC207-CL001)	TMC207-CL001	TB Alliance	Phase 2	1	1.65464e+07	9.92783e+06	9.92783e+06	1.65464e+07	0.41	4.0357e+07		1	2010-04-01	2010-09-01	2010	2010		0	0	0	0	0	0	0	9.92783e+06	0	0	0	0	0	0	0	0	0	0	0	0	0	0	0
NCT01215851	Evaluation of Early Bactericidal Activity in Pulmonary Tuberculosis With(J-M-Pa-Z) (NC-001)	NC-001	TB Alliance	Phase 2	0.5	1.65464e+07	9.92783e+06	4.96391e+06	1.65464e+07	0.41	4.0357e+07		1	2010-10-01	2011-08-01	2010	2011		0	0	0	0	0	0	0	2.48196e+06	2.48196e+06	0	0	0	0	0	0	0	0	0	0	0	0	0	0
NCT01341184	TMC207 +/- Rifabutin/Rifampin	TMC207 +/- Rifabutin/Rifampin	National Institute of Allergy and Infectious Diseases (NIAID)	Phase 1	1	4.894e+06	2.9364e+06	2.9364e+06	4.894e+06	0.67	7.30448e+06		1	2011-10-21	2012-05-23	2011	2012		0	0	0	0	0	0	0	0	1.4682e+06	1.4682e+06	0	0	0	0	0	0	0	0	0	0	0	0	0
NCT01691534	Evaluation of Early Bactericidal Activity in Pulmonary Tuberculosis With Clofazimine (C)-TMC207 (J)-PA-824 (Pa)-Pyrazinamide (Z)	NC-003	TB Alliance	Phase 2	0.5	1.65464e+07	9.92783e+06	4.96391e+06	1.65464e+07	0.41	4.0357e+07		1	2012-10-01	2013-05-01	2012	2013		0	0	0	0	0	0	0	0	0	2.48196e+06	2.48196e+06	0	0	0	0	0	0	0	0	0	0	0	0
NCT02193776	A Phase 2 to Evaluate the Efficacy, Safety and Tolerability of Combinations of Bedaquiline, Moxifloxacin, PA-824 and Pyrazinamide in Adult Subjects With Drug-Sensitive or Multi Drug-Resistant Pulmonary Tuberculosis.	NC-005	TB Alliance	Phase 2	0.5	1.65464e+07	9.92783e+06	4.96391e+06	1.65464e+07	0.41	4.0357e+07		1	2014-10-23	2018-02-07	2014	2018		0	0	0	0	0	0	0	0	0	0	0	992783	992783	992783	992783	992783	0	0	0	0	0	0	0
NCT02216331	PK Interaction Between Rifapentine or Rifampicin and a Single Dose of TMC207 in Healthy Subjects	TMC207-CL002	TB Alliance	Phase 1	1	4.894e+06	2.9364e+06	2.9364e+06	4.894e+06	0.67	7.30448e+06		1	2010-03-01	2010-05-01	2010	2010		0	0	0	0	0	0	0	2.9364e+06	0	0	0	0	0	0	0	0	0	0	0	0	0	0	0
NCT02333799	A Phase 3 Study Assessing the Safety and Efficacy of Bedaquiline Plus PA-824 Plus Linezolid in Subjects With Drug Resistant Pulmonary Tuberculosis	Nix-TB	TB Alliance	Phase 3	0.5	2.65674e+07	1.59405e+07	7.97023e+06	2.65674e+07	0.65	4.0873e+07		1	2015-03-01	2021-10-01	2015	2021		0	0	0	0	0	0	0	0	0	0	0	0	1.1386e+06	1.1386e+06	1.1386e+06	1.1386e+06	1.1386e+06	1.1386e+06	1.1386e+06	0	0	0	0
NCT02409290	The Evaluation of a Standard Treatment Regimen of Anti-tuberculosis Drugs for Patients With MDR-TB	STREAM	IUATLD, Inc|Medical Research Council	Phase 3	0.5	40000000	24000000	20000000	40000000	0.65	6.15385e+07	Cost reported by PI	0	2016-04-01	2021-12-01	2016	2021		0	0	0	0	0	0	0	0	0	0	0	0	0	3.33333e+06	3.33333e+06	3.33333e+06	3.33333e+06	3.33333e+06	3.33333e+06	0	0	0	0
NCT02454205	An Open-label RCT to Evaluate a New Treatment Regimen for Patients With Multi-drug Resistant Tuberculosis	NEXT	University of Cape Town|University of Limpopo|Walter Sisulu University|University of Stellenbosch|University of Cape Town Lung Institute	Phase 2|Phase 3	1	3771308	2.26278e+06	3771308	3771308	0.53	7.11568e+06	Cost reported by PI. Risk as midpoint of Phase 2 and 3	0	2015-10-01	2019-01-01	2015	2019		0	0	0	0	0	0	0	0	0	0	0	0	754262	754262	754262	754262	754262	0	0	0	0	0	0
NCT02583048	Evaluating the Safety, Tolerability, and Pharmacokinetics of Bedaquiline and Delamanid, Alone and in Combination, For Drug-Resistant Pulmonary Tuberculosis	ACTG 5343	National Institute of Allergy and Infectious Diseases (NIAID)	Phase 2	0.5	2185677	1.31141e+06	1.09284e+06	2185677	0.41	5.33092e+06	Cost reported by PI	0	2016-08-01	2020-04-27	2016	2020		0	0	0	0	0	0	0	0	0	0	0	0	0	218568	218568	218568	218568	218568	0	0	0	0	0
NCT02589782	Pragmatic Clinical Trial for a More Effective Concise and Less Toxic MDR-TB Treatment Regimen(s)	TB-PRACTECAL	Medecins Sans Frontieres, Netherlands|London School of Hygiene and Tropical Medicine|Global Alliance for TB Drug Development|University College, London|Drugs for Neglected Diseases|Swiss Tropical & Public Health Institute|eResearch Technology, Inc.|Ministry of Health, Republic of Uzbekistan|World Health Organization|Ministry of Health, Belarus|TB & HIV Investigative Network (THINK)|Liverpool Scho…	Phase 2|Phase 3	0.5	8018868	4.81132e+06	4009434	8018868	0.53	1.51299e+07	Cost reported by PI. Likelihood of success as midpoint of Phase 2 and 3 in Sertkaya et al. 2014	0	2017-01-01	2021-03-01	2017	2021		0	0	0	0	0	0	0	0	0	0	0	0	0	0	801887	801887	801887	801887	801887	0	0	0	0
NCT02754765	Evaluating Newly Approved Drugs for Multidrug-resistant TB	endTB interventional	Partners in Health|M√©decins Sans Fronti√®res, France|Interactive Research and Development|Harvard Medical School|Epicentre	Phase 3	0.5	19900000	11940000	9950000	19900000	0.65	3.06154e+07	Cost reported by PI	0	2016-12-01	2021-04-01	2016	2021		0	0	0	0	0	0	0	0	0	0	0	0	0	1.65833e+06	1.65833e+06	1.65833e+06	1.65833e+06	1.65833e+06	1.65833e+06	0	0	0	0
NCT02906007	Evaluating the Pharmacokinetics, Safety, and Tolerability of Bedaquiline in HIV-Infected and HIV-Uninfected Infants, Children, and Adolescents With Multidrug-Resistant Tuberculosis	IMPAACT 1108	National Institute of Allergy and Infectious Diseases (NIAID)	Phase 1|Phase 2	1	1000000	600000	1000000	1000000	0.54	1.85185e+06	Cost reported by PI. Risk figure taken as midpoint between risk for Phase 1 and Phase 2 in Sertkaya et al. 2014	0	2017-08-18	2022-01-31	2017	2022		0	0	0	0	0	0	0	0	0	0	0	0	0	0	166667	166667	166667	166667	166667	166667	0	0	0
NCT03032367	TASK-002: Bioequivalence of Bedaquiline 400mg Administered in Crushed Form Compared to Tablet Form in Healthy Male and Female Adults Under Fed Conditions (BDQ Crush Study)	TASK-002	International Maternal Pediatric Adolescent AIDS Clinical Trials Group|US National Institute of Allergy and Infectious Diseases|US National Institute of Child Health and Human Development|National Institute of Mental Health (NIMH)	Early Phase 1	1	238369	143021	238369	238369	0.67	355775	Cost reported by PI	0	2016-11-10	2017-01-11	2016	2017		0	0	0	0	0	0	0	0	0	0	0	0	0	119184	119184	0	0	0	0	0	0	0	0
NCT03086486	Safety and Efficacy of Various Doses and Treatment Durations of Linezolid Plus Bedaquiline and Pretomanid in Participants With Pulmonary TB, XDR-TB, Pre- XDR-TB or Non-responsive/Intolerant MDR-TB (ZeNix)	ZeNix	TB Alliance	Phase 3	0.5	2.65674e+07	1.59405e+07	7.97023e+06	2.65674e+07	0.65	4.0873e+07		1	2017-11-21	2022-01-01	2017	2022		0	0	0	0	0	0	0	0	0	0	0	0	0	0	1.32837e+06	1.32837e+06	1.32837e+06	1.32837e+06	1.32837e+06	1.32837e+06	0	0	0
NCT03259269	Expand New Drugs for TB [endTB]	endTB observational	Partners in Health|M√©decins Sans Fronti√®res, France|Interactive Research and Development|Harvard Medical School|Epicentre	Phase 4	0.5	31000000	18600000	15500000	31000000	1	31000000	Cost reported by PI	0	2016-02-09	2020-09-30	2016	2020		0	0	0	0	0	0	0	0	0	0	0	0	0	3100000	3100000	3100000	3100000	3100000	0	0	0	0	0
NCT03338621	Trial to Evaluate the Efficacy, Safety and Tolerability of BPaMZ in Drug-Sensitive (DS-TB) Adult Patients and Drug-Resistant (DR-TB) Adult Patients	SimpliciTB	TB Alliance	Phase 2|Phase 3	0.5	2.15569e+07	1.29341e+07	6.46707e+06	2.15569e+07	0.53	4.06734e+07	Midpoint of Phase 2 and 3 trial costs in Sertkaya et al. 2014. Likelihood of success as midpoint of Ph 2 and 3	1	2018-07-30	2022-01-31	2018	2022		0	0	0	0	0	0	0	0	0	0	0	0	0	0	0	1.29341e+06	1.29341e+06	1.29341e+06	1.29341e+06	1.29341e+06	0	0	0
NCT03474198	Two-month Regimens Using Novel Combinations to Augment Treatment Effectiveness for Drug-sensitive Tuberculosis	TRUNCATE-TB	University College, London|National University Hospital, Singapore|Singapore Clinical Research Institute (SCRI)	Phase 2|Phase 3	0.33	7412898	4.44774e+06	2.44626e+06	7412898	0.53	13986600	Midpoint of Phase 2 and 3 trial costs in Sertkaya et al. 2014. Likelihood of success as midpoint of Ph 2 and 3	0	2018-03-21	2022-03-12	2018	2022		0	0	0	0	0	0	0	0	0	0	0	0	0	0	0	489251	489251	489251	489251	489251	0	0	0
NCT03625739	Population Pharmacokinetics of Anti-tuberculosis Drugs in Children With Tuberculosis	BCH_PPK003	Beijing Children's Hospital|Shandong University|Robert Debr√© Hospital|Rennes University Hospital		0	0	0	0	0	1	0	Assumed 0 as role of bdq is small	0	2018-07-01	2026-12-31	2018	2026		0	0	0	0	0	0	0	0	0	0	0	0	0	0	0	0	0	0	0	0	0	0	0
NCT03896685	Evaluating Newly Approved Drugs in Combination Regimens for Multidrug-Resistant TB With Fluoroquinolone Resistance	endTB-Q	Unitaid	Phase 3	0.5	13100000	7860000	6550000	13100000	0.65	2.01538e+07	Cost reported by PI	0	2019-01-01	2022-01-01	2019	2022		0	0	0	0	0	0	0	0	0	0	0	0	0	0	0	0	1637500	1637500	1637500	1637500	0	0	0
	Janssen C211 (Unitaid contribution)	C211	Janssen / Unitaid / TB Alliance	Phase 2	1	1500000	900000	1500000	1500000	0.41	3.65854e+06	Unitaid contribution to originator trial	0	2016-05-03	2025-02-05	2016	2025		0	0	0	0	0	0	0	0	0	0	0	0	0	150000	150000	150000	150000	150000	150000	150000	150000	150000	150000
					Totals:	2.79164e+08
																		Inflation adjustment to 2018 USD	1	1	1	1	1	1	1	1	1	1	1	1	1	1	1	1	1	1	1	1	1	1	1
																		Capitalization factor	4.17725	3.7975	3.45227	3.13843	2.85312	2.59374	2.35795	2.14359	1.94872	1.77156	1.61051	1.4641	1.331	1.21	1.1	1	0.909091	0.826446	0.751315	0.683013	0.620921	0.564474	0.513158
																		Out-of-pocket trial costs	0	0	0	0	0	0	185772	1.5532e+07	3.95016e+06	3.95016e+06	2.48196e+06	992783	2.88565e+06	1.14651e+07	1.3762e+07	1.54255e+07	1.60702e+07	1.53159e+07	1.19974e+07	5.0652e+06	150000	150000	150000
																		Capitalized costs	0	0	0	0	0	0	438039	3.32941e+07	7.69774e+06	6.99794e+06	3.99722e+06	1.45353e+06	3.8408e+06	1.38727e+07	1.51382e+07	1.54255e+07	1.46093e+07	1.26578e+07	9.01379e+06	3.4596e+06	93138.2	84671.1	76973.7
																		Capitalized and risk-adjusted costs	0	0	0	0	0	0	787699	9.02056e+07	1.93578e+07	1.7598e+07	1.17462e+07	4.27133e+06	8.97424e+06	2.54429e+07	2.82526e+07	2.95223e+07	2.69456e+07	2.30789e+07	1.76922e+07	7.07774e+06	273694	248813	226194
																		Out-of-pocket cumulative	0	0	0	0	0	0	185772	1.57177e+07	1.96679e+07	2.3618e+07	2.61e+07	2.70928e+07	2.99784e+07	4.14435e+07	5.52055e+07	7.0631e+07	8.67012e+07	1.02017e+08	1.14014e+08	1.1908e+08	1.1923e+08	1.1938e+08	1.1953e+08	Out-of-pocket cumulative
																		Capitalised cumulative	0	0	0	0	0	0	438039	3.37322e+07	4.14299e+07	4.84279e+07	5.24251e+07	5.38786e+07	5.77194e+07	7.15921e+07	8.67303e+07	1.02156e+08	1.16765e+08	1.29423e+08	1.38437e+08	1.41896e+08	1.41989e+08	1.42074e+08	1.42151e+08	Capitalised cumulative
																		Capitalised/risk-adjusted cumuative	0	0	0	0	0	0	787699	9.09933e+07	1.10351e+08	1.27949e+08	1.39695e+08	1.43967e+08	1.52941e+08	1.78384e+08	2.06636e+08	2.36159e+08	2.63104e+08	2.86183e+08	3.03875e+08	3.10953e+08	3.11227e+08	3.11476e+08	3.11702e+08	Capitalised/risk-adjusted cumuative
																		Inflation = 1 as clinical trial cost assumptions are already inflation adjusted

## Sheet: Originator expenditures
			ASSUMPTION DROP-DOWNS:	LMIC trial cost reduction 40%	No	Orphan drug credit before cap/risk?	No						Assumed trial expenses allocated by year (USD millions)
NCT Number	Title	Other IDs	Phase	Cost estimate	Likelihood of success	Risk-adjusted cost	Notes	Study start date	Study end date	Study start year	Study end year		2005	2006	2007	2008	2009	2010	2011	2012	2013	2014	2015	2016	2017	2018	2019	2020	2021	2022	2023	2024	2025	NCT Number	Title	Other IDs
NCT00523926	TMC207-C202: Study to Evaluate Bactericidal Activity of Multiple Oral Doses of TMC207 in Subjects With Sputum-Smear Positive Tuberculosis	CR002725	Phase 2	1.65464e+07	0.41	4.0357e+07		2005-05-01	2005-10-01	2005	2005		16.5464	0	0	0	0	0	0	0	0	0	0	0	0	0	0	0	0	0	0	0	0	NCT00523926	TMC207-C202: Study to Evaluate Bactericidal Activity of Multiple Oral Doses of TMC207 in Subjects With Sputum-Smear Positive Tuberculosis	CR002725
NCT00449644	TMC207-TiDP13-C208: Anti-bacterial Activity, Safety, and Tolerability of TMC207 in Participants With Multi-drug Resistant Mycobacterium Tuberculosis (MDR-TB).	CR011929|TMC207-TIDP13-C208|2007-004462-40	Phase 2	1.65464e+07	0.41	4.0357e+07		2007-06-01	2012-10-01	2007	2012		0	0	2.75773	2.75773	2.75773	2.75773	2.75773	2.75773	0	0	0	0	0	0	0	0	0	0	0	0	0	NCT00449644	TMC207-TiDP13-C208: Anti-bacterial Activity, Safety, and Tolerability of TMC207 in Participants With Multi-drug Resistant Mycobacterium Tuberculosis (MDR-TB).	CR011929|TMC207-TIDP13-C208|2007-004462-40
NCT00828529	TMC207-TiDP13-C110: Interaction Study With Lopinavir/Ritonavir in Healthy Volunteer	CR002545	Phase 1	4.894e+06	0.67	7.30448e+06		2009-02-01	2009-05-01	2009	2009		0	0	0	0	4.894	0	0	0	0	0	0	0	0	0	0	0	0	0	0	0	0	NCT00828529	TMC207-TiDP13-C110: Interaction Study With Lopinavir/Ritonavir in Healthy Volunteer	CR002545
NCT00910806	TMC207-TiDP13-C117: Interaction Study in Human Immunodeficiency Virus-type 1 (HIV-1) Infected Patients With Nevirapine (NVP)	CR015793	Phase 1	4.894e+06	0.67	7.30448e+06		2009-06-01	2010-06-01	2009	2010		0	0	0	0	2.447	2.447	0	0	0	0	0	0	0	0	0	0	0	0	0	0	0	NCT00910806	TMC207-TiDP13-C117: Interaction Study in Human Immunodeficiency Virus-type 1 (HIV-1) Infected Patients With Nevirapine (NVP)	CR015793
NCT00910871	To Evaluate the Safety, Tolerability, and Efficacy of TMC207 as Part of an Individualized Multi-drug Resistant Tuberculosis (MDR-TB) Treatment Regimen in Participants With Sputum Smear-positive Pulmonary MDR-TB.	CR012352|TMC207-TiDP13-C209|2008-008444-25	Phase 2	1.65464e+07	0.41	4.0357e+07		2009-09-01	2013-01-01	2009	2013		0	0	0	0	3.30928	3.30928	3.30928	3.30928	3.30928	0	0	0	0	0	0	0	0	0	0	0	0	NCT00910871	To Evaluate the Safety, Tolerability, and Efficacy of TMC207 as Part of an Individualized Multi-drug Resistant Tuberculosis (MDR-TB) Treatment Regimen in Participants With Sputum Smear-positive Pulmonary MDR-TB.	CR012352|TMC207-TiDP13-C209|2008-008444-25
NCT00946842	A Study to Determine the Relative Oral Bioavailability of Single Dose Administration of TMC207, Under Fed and Fasted Conditions in Healthy Participants	CR007504|TMC207-TIDP13-C111|TMC207-C111	Phase 1	4.894e+06	0.67	7.30448e+06		2009-08-01	2010-03-01	2009	2010		0	0	0	0	2.447	2.447	0	0	0	0	0	0	0	0	0	0	0	0	0	0	0	NCT00946842	A Study to Determine the Relative Oral Bioavailability of Single Dose Administration of TMC207, Under Fed and Fasted Conditions in Healthy Participants	CR007504|TMC207-TIDP13-C111|TMC207-C111
NCT01012284	A Study of TMC207 in Patients With Moderately Impaired Hepatic Function	CR007501|TMC207-TiDP13-C112|2009-016437-99	Phase 1	4.894e+06	0.67	7.30448e+06		2010-01-01	2011-01-01	2010	2011		0	0	0	0	0	2.447	2.447	0	0	0	0	0	0	0	0	0	0	0	0	0	0	NCT01012284	A Study of TMC207 in Patients With Moderately Impaired Hepatic Function	CR007501|TMC207-TiDP13-C112|2009-016437-99
NCT01291563	TMC207TBC1003 - A Study in Healthy Volunteers Investigating the Effect of Single-dose TMC207 on the QT/QTc Interval Under Fed Conditions	CR017167|TMC-207-TBC1003	Phase 1	4.894e+06	0.67	7.30448e+06		2011-02-01	2011-04-01	2011	2011		0	0	0	0	0	0	4.894	0	0	0	0	0	0	0	0	0	0	0	0	0	0	NCT01291563	TMC207TBC1003 - A Study in Healthy Volunteers Investigating the Effect of Single-dose TMC207 on the QT/QTc Interval Under Fed Conditions	CR017167|TMC-207-TBC1003
NCT01464762	Early Access of TMC207 in Patients With Extensively Drug Resistant or Pre-XDR Pulmonary Tuberculosis	CR017233|TMC207TBC3001|2010-021125-12	Phase 2	8.27319e+06	0.41	2.01785e+07	Assumed half of Phase 2 cost as Early Access scheme – see clinicaltrials.gov	2012-01-11	2016-12-01	2012	2016		0	0	0	0	0	0	0	1.65464	1.65464	1.65464	1.65464	1.65464	0	0	0	0	0	0	0	0	0	NCT01464762	Early Access of TMC207 in Patients With Extensively Drug Resistant or Pre-XDR Pulmonary Tuberculosis	CR017233|TMC207TBC3001|2010-021125-12
NCT01803373	A Study to Assess the Relative Bioavailability of TMC207 Following Single-Dose Administrations of Two Pediatric Formulations in Healthy Adult Participants	CR100987|TMC207TBC1002|2012-005492-13	Phase 1	4.894e+06	0.67	7.30448e+06		2013-04-01	2013-08-01	2013	2013		0	0	0	0	0	0	0	0	4.894	0	0	0	0	0	0	0	0	0	0	0	0	NCT01803373	A Study to Assess the Relative Bioavailability of TMC207 Following Single-Dose Administrations of Two Pediatric Formulations in Healthy Adult Participants	CR100987|TMC207TBC1002|2012-005492-13
NCT02274389	A Prospective Patient Registry of Patients Exposed to Bedaquiline	CR104620|RRA-12028|TMC207TBC4001	Phase 4 (assumed)	2.65674e+07	1	2.65674e+07	Using Sertkaya Infection Phase 3 cost. (Sertkaya does not provide Phase 4 costs.)	2013-12-24	2018-12-31	2013	2018		0	0	0	0	0	0	0	0	4.4279	4.4279	4.4279	4.4279	4.4279	4.4279	0	0	0	0	0	0	0	NCT02274389	A Prospective Patient Registry of Patients Exposed to Bedaquiline	CR104620|RRA-12028|TMC207TBC4001
NCT01600963	A Study to Evaluate the Efficacy and Safety of TMC207 in Patients With Pulmonary Infection With Multi-drug Resistant Mycobacterium Tuberculosis	CR100807|TMC207-TIDP13-C210|2011-000653-23|U1111-1135-7013	Phase 3	0	1	0	Study Withdrawn	2014-03-01	2022-11-01	2014	2022		0	0	0	0	0	0	0	0	0	0	0	0	0	0	0	0	0	0	0	0	0	NCT01600963	A Study to Evaluate the Efficacy and Safety of TMC207 in Patients With Pulmonary Infection With Multi-drug Resistant Mycobacterium Tuberculosis	CR100807|TMC207-TIDP13-C210|2011-000653-23|U1111-1135-7013
NCT02365623	An Exploratory Study of TMC207 in Japanese Participants With Pulmonary Multi-Drug Resistant Tuberculosis (MDR-TB)	CR105158|TMC207TBC2001	Phase 2	1.65464e+07	0.41	4.0357e+07		2015-02-18	2020-09-12	2015	2020		0	0	0	0	0	0	0	0	0	0	2.75773	2.75773	2.75773	2.75773	2.75773	2.75773	0	0	0	0	0	NCT02365623	An Exploratory Study of TMC207 in Japanese Participants With Pulmonary Multi-Drug Resistant Tuberculosis (MDR-TB)	CR105158|TMC207TBC2001
NCT02354014	Pharmacokinetic Study to Evaluate Anti-mycobacterial Activity of TMC207 in Combination With Background Regimen (BR) of Multidrug Resistant Tuberculosis (MDR-TB) Medications for Treatment of Children/Adolescents Pulmonary MDR-TB	CR106371|TMC207-TIDP59-C211|2014-003372-23	Phase 2	1.65464e+07	0.41	4.0357e+07		2016-05-03	2025-02-05	2016	2025		0	0	0	0	0	0	0	0	0	0	0	1.65464	1.65464	1.65464	1.65464	1.65464	1.65464	1.65464	1.65464	1.65464	1.65464	NCT02354014	Pharmacokinetic Study to Evaluate Anti-mycobacterial Activity of TMC207 in Combination With Background Regimen (BR) of Multidrug Resistant Tuberculosis (MDR-TB) Medications for Treatment of Children/Adolescents Pulmonary MDR-TB	CR106371|TMC207-TIDP59-C211|2014-003372-23
NCT03384641	A Study to Evaluate the Efficacy and Safety of Bedaquiline (TMC207) in Participants With Multibacillary Leprosy	CR108416|TMC207LEP2001	Phase 2	1.65464e+07	0.41	4.0357e+07		2018-09-26	2021-07-07	2018	2021		0	0	0	0	0	0	0	0	0	0	0	0	0	4.1366	4.1366	4.1366	4.1366	0	0	0	0	NCT03384641	A Study to Evaluate the Efficacy and Safety of Bedaquiline (TMC207) in Participants With Multibacillary Leprosy	CR108416|TMC207LEP2001
			Totals:	1.63483e+08		3.32715e+08						Adjustments for size of credit and inflation									ODCT = 0% as bdq approved by FDA in Dec 2012
												ODCT %	0.5	0.5	0.5	0.5	0.5	0.5	0.5	0.5	0	0	0	0	0	0	0	0	0	0	0	0	0
												ODCT value	8.27319	0	1.37887	1.37887	7.9275	6.704	6.704	3.86082	0	0	0	0	0	0	0	0	0	0	0	0	0
												Inflation adjustment to 2018 USD	1	1	1	1	1	1	1	1	1	1	1	1	1	1	1	1	1	1	1	1	1
												Capitalization factor	3.45227	3.13843	2.85312	2.59374	2.35795	2.14359	1.94872	1.77156	1.61051	1.4641	1.331	1.21	1.1	1	0.909091	0.826446	0.751315	0.683013	0.620921	0.564474	0.513158
												Out-of-pocket trial costs	16.5464	0	2.75773	2.75773	15.855	13.408	13.408	7.72164	14.2858	6.08254	8.84027	10.4949	8.84027	12.9769	8.54896	8.54896	5.79123	1.65464	1.65464	1.65464	1.65464
												Capitalized costs	57.1226	0	7.86813	7.15284	37.3853	28.7413	26.1284	13.6794	23.0075	8.90545	11.7664	12.6988	9.7243	12.9769	7.77178	7.06526	4.35104	1.13014	1.0274	0.934	0.849091
												Capitalized and risk-adjusted costs	167.86	0	23.1211	21.0192	83.541	66.514	60.4673	40.198	46.2575	14.9296	24.3585	28.0275	20.131	30.4567	22.838	20.7619	12.7859	3.32101	3.0191	2.74464	2.49512
												Out-of-pocket cumulative	16.5464	16.5464	19.3041	22.0618	37.9168	51.3249	64.7329	72.4545	86.7403	92.8229	101.663	112.158	120.998	133.975	142.524	151.073	156.864	158.519	160.174	161.828	163.483	Out-of-pocket cumulative
												Capitalised cumulative	57.1226	57.1226	64.9907	72.1436	109.529	138.27	164.398	178.078	201.085	209.991	221.757	234.456	244.18	257.157	264.929	271.994	276.345	277.475	278.503	279.437	280.286	Capitalised cumulative
												Capitalised/risk-adjusted cumuative	167.86	167.86	190.981	212	295.541	362.055	422.522	462.72	508.978	523.907	548.266	576.293	596.424	626.881	649.719	670.481	683.267	686.588	689.607	692.352	694.847	Capitalised/risk-adjusted cumuative
													US$ millions
												TOTAL CLAIMED IN TIME FRAME	72.4545
													US$ millions
												ODCT @ 50%:	36.2273
													21.7364
												Inflation = 1 as Sertkaya values already inflation adjusted

## Sheet: Trial cost assumptions
					Values in source (US$ millions)				Adjusted to 2018 USD
Year of publication	Author	Constant dollar year	Type of trials	Mean/Median	Phase 1	Phase 2	Phase 3	Inflation adjustment to 2018	Phase 1	Phase 2	Phase 3	Phase 2/3 (assumed midpoint) =
2014	Sertkaya et al. (2014)	assumed 2014	All drugs	Mean	4000000	13000000	20000000	1.06086	4.24346e+06	1.37912e+07	2.12173e+07	1.75043e+07

## Sheet: Exchange rates
USD	1
ZAR	13.258
SGD	1.349
EUR	0.848
2018 average exchange rates from https://www.irs.gov/individuals/international-taxpayers/yearly-average-currency-exchange-rates

## Sheet: GDP deflator
	2000	2001	2002	2003	2004	2005	2006	2007	2008	2009	2010	2011	2012	2013	2014	2015	2016	2017	2018	2019	2020	2021	2022	2023	2024	2025	2026	2027	2028	2029	2030
US inflation (GDP deflator)	0.0227552	0.022789	0.0153512	0.0199406	0.0274972	0.0321764	0.0307227	0.0266134	0.0196161	0.00759435	0.0122135	0.0206463	0.0184205	0.0161501	0.0179467	0.0108443	0.012758	0.0179932
Indexed to 2018	1.4166	1.38508	1.35422	1.33375	1.30767	1.27267	1.233	1.19625	1.16524	1.14282	1.13421	1.12052	1.09785	1.078	1.06086	1.04216	1.03098	1.01799	1	0.982325	0.964962	0.947906	0.931152	0.914694	0.898526	0.882645	0.867044	0.851719	0.836665	0.821876	0.80735
Source:	World Bank. Inflation, GDP deflator (annual %). https://data.worldbank.org/indicator/NY.GDP.DEFL.KD.ZG?locations=US

## Sheet: dropdowns
Yes
No
